# Supplementary material for: Genomic Prediction of Northern Corn Leaf Blight Resistance in Maize with Combined or Separated Training Sets for Heterotic Groups
Source: G3 (Bethesda). 2013 Feb 1;3(2):197–203. doi: 10.1534/g3.112.004630 (PMC3564980; doi:10.1534/g3.112.004630)
Supplement: Supporting Information [file supp_3.2.197_FileS1.zip]

Archive with 6 entries (6 files):
- pheno_dta.Rdata
- README
- Z_across.Rdata
- Z_combined.Rdata
- Z_dent.Rdata
- Z_flint.Rdata
