# Supplementary material for: Genomic Prediction of Northern Corn Leaf Blight Resistance in Maize with Combined or Separated Training Sets for Heterotic Groups
Source: G3 (Bethesda). 2013 Feb 1;3(2):197–203. doi: 10.1534/g3.112.004630 (PMC3564980; doi:10.1534/g3.112.004630)
Supplement: Supporting Information [file supp_3.2.197_FileS1.zip › README]

Supplemental data to manuscript:

'Genomic prediction of northern corn leaf blight resistance in maize
with combined or separated training sets for heterotic groups'


submitted by Frank Technow, Anna Bürger and Albrecht E. Melchinger to G3.


The data is stored in the 'Rdata' file format and can be accessed
within a R session by typing

> load("file.Rdata")

Content:

pheno_dta.Rdata -- Rdata file with 'data.frame' containing the
adjusted NCLB resistance entry means as well as information on the pool
of the sample and its ID

Z_combined -- Marker-sample matrix for 'combined' prediction approach
(samples in rows, markers in columns)

Z_across -- Marker-sample matrix for 'across' prediction approach

Z_dent -- Marker-sample matrix for 'within' prediction approach, dent

Z_flint -- Marker-sample matrix for 'within' prediction approach, flint
